# Supplementary material for: Age, Origin and Functional Study of the Prevalent LDLR Mutation Causing Familial Hypercholesterolaemia in Gran Canaria
Source: Int J Mol Sci. 2023 Jul 11;24(14):11319. doi: 10.3390/ijms241411319 (PMC10379432; doi:10.3390/ijms241411319)
Supplement: Supplementary file 1 [file ijms-24-11319-s001.zip]

Archive with 2 entries (2 files):
- Table S1 - Linkage Disequilibrium data.xlsx
- Table S2 - Genotyping data.xlsx
