# Supplementary material for: Age, Origin and Functional Study of the Prevalent LDLR Mutation Causing Familial Hypercholesterolaemia in Gran Canaria
Source: Int J Mol Sci. 2023 Jul 11;24(14):11319. doi: 10.3390/ijms241411319 (PMC10379432; doi:10.3390/ijms241411319)
Supplement: Supplementary file 1 [file ijms-24-11319-s001.zip › Table S1 - Linkage Disequilibrium data.xlsx]

## Sheet: Sheet1
Table S1. Test of linkage disequilibrium for all pairs of microsatellite loci (10100 permutations)
Pairs		LnLHood LD	Exact p-value
L10	L9	-442.507	0.0003
L10	L8	-433.144	0.0003
L9	L8	-344.021	0
L10	L7	-538.417	0
L9	L7	-470.562	0
L8	L7	-458.596	0
L10	L6	-472.263	0
L9	L6	-396.038	0.00119
L8	L6	-384.277	0.0003
L7	L6	-506.63	0
L10	L5	-543.138	0.00376
L9	L5	-463.796	0
L8	L5	-461.512	0.00347
L7	L5	-554.579	0
L6	L5	-489.286	0
L10	L4	-488.717	0.0001
L9	L4	-406.082	0
L8	L4	-404.521	0.0004
L7	L4	-503.04	0
L6	L4	-439.926	0
L5	L4	-510.291	0
L10	L3	-453.727	0.00257
L9	L3	-376.301	0.02723
L8	L3	-362.607	0.00426
L7	L3	-492.512	0.00733
L6	L3	-405.814	0.00208
L5	L3	-470.937	0
L4	L3	-421.752	0.0003
L10	L2	-401.257	0.01554
L9	L2	-325.167	0.64871
L8	L2	-314.201	0.51406
L7	L2	-443.375	0.09535
L6	L2	-354.967	0.12772
L5	L2	-420.369	0.00109
L4	L2	-365.371	0.0004
L3	L2	-323.756	0.00614
L10	L1	-358.969	0.79436
L9	L1	-263.586	0.5096
L8	L1	-257.779	0.8603
L7	L1	-394.07	0.43257
L6	L1	-298.64	0.34931
L5	L1	-382.091	0.49188
L4	L1	-322.731	0.74337
L3	L1	-273.092	0.21614
L2	L1	-204.639	0.00782
L10	R1	-501.092	0.07861
L9	R1	-416.177	0.00327
L8	R1	-407.777	0.00921
L7	R1	-522.61	0.0001
L6	R1	-459.33	0.20545
L5	R1	-510.757	0.0003
L4	R1	-463.82	0.00069
L3	R1	-440.069	0.67881
L2	R1	-387.541	0.9095
L1	R1	-325.662	0.42198
L10	R2	-528.804	0.05287
L9	R2	-452.953	0.01277
L8	R2	-451.083	0.27168
L7	R2	-545.78	0
L6	R2	-485.441	0.01327
L5	R2	-548.211	0.02396
L4	R2	-490.104	0
L3	R2	-455.169	0.00129
L2	R2	-412.72	0.23941
L1	R2	-364.88	0.76297
R1	R2	-496.193	0.00337
L10	R3	-466.535	0.56822
L9	R3	-372.044	0.00851
L8	R3	-368.631	0.18149
L7	R3	-480.438	0
L6	R3	-406.831	0.00822
L5	R3	-476.51	0.00396
L4	R3	-410.946	0
L3	R3	-383.345	0.02535
L2	R3	-332.918	0.51257
L1	R3	-273.15	0.39198
R1	R3	-417.938	0.0005
R2	R3	-453.916	0.00168
L10	R4	-455.262	0.00069
L9	R4	-386.43	0.14436
L8	R4	-379.589	0.40554
L7	R4	-500.145	0.02941
L6	R4	-417.584	0.03535
L5	R4	-496.644	0.53861
L4	R4	-439.602	0.18337
L3	R4	-386.197	0.00109
L2	R4	-338.251	0.22515
L1	R4	-278.295	0.06762
R1	R4	-430.548	0.00832
R2	R4	-467.168	0.05168
R3	R4	-390.606	0.04208
